# Supplementary material for: Characterization of Two Satellite DNA Families in the Genome of the Oomycete Plant Pathogen Phytophthora parasitica
Source: Front Genet. 2020 Jun 5;11:557. doi: 10.3389/fgene.2020.00557 (PMC7290008; doi:10.3389/fgene.2020.00557)
Supplement: TABLE S1 — Simplified description of Transposable Element (TE)-derived sequences flanking the various PpSat1 arrays. TEs were searched at RepBase using the Censor tool (see section “Materials and Methods”). [file Table_1.XLSX]

## Sheet: Feuil1
Supplementary Table S1: Simplified description of the Transposable Element (TE)-derived
sequences flanking the various PpSat1 arrays.
TEs were searched at RepBase using the Censor tool (see Methods).
Type	Name	From	To	Class
HC	P224-5'	96	168	DNA/piggyBac
		1698	1754	LTR/BEL
		2322	2489	LTR/Gypsy
		2650	2877	LTR/Gypsy
		3741	4703	DNA/MuDR
		5036	5154	LTR/Copia
		5894	5941	NonLTR/Jockey
		6729	6808	NonLTR/L1
		7520	7607	DNA/Kolobok
		8788	10196	LTR/Gypsy
		10419	11133	DNA/MuDR
		11134	11528	DNA/MuDR
		11529	12327	DNA/MuDR
		13252	13988	LTR/Copia
		13993	14072	LTR/Gypsy
		14073	14344	LTR/Gypsy
		15019	15114	DNA/EnSpm/CACTA
		15252	15308	NonLTR/Penelope
		16054	16262	LTR/Copia
		16311	16360	LTR/Copia
		16406	16451	DNA/hAT
		17119	17157	DNA/Crypton/CryptonV
		18382	18431	NonLTR/L2B
	H542	721	956	LTR/Copia
		1005	1054	LTR/Copia
		1100	1145	DNA/hAT
		1566	1603	DNA/hAT
		1791	1829	DNA/Crypton/CryptonV
		3041	3090	NonLTR/L2B
LC	P007-5'	139	989	LTR/Gypsy
		1002	4717	LTR/Gypsy
		4720	4913	LTR/Gypsy
		6044	6149	LTR/Copia
		6421	6475	DNA/Helitron
		8159	8225	ERV/ERV2
		8344	8393	LTR/Gypsy
		8568	8627	LTR/Gypsy
		9896	9928	DNA/Polinton
		11608	11673	LTR/Gypsy
		12107	12196	NonLTR/Penelope
		12679	12836	LTR/Copia
		12837	15642	LTR/Copia
		15687	15922	LTR/Copia
		15966	17157	LTR/Gypsy
		17158	17599	LTR/Copia
		17643	17877	LTR/Copia
		17928	20815	LTR/Copia
		20864	21072	LTR/Copia
		21087	21170	DNA/hAT
		21192	25277	LTR/Copia
		25328	25563	LTR/Copia
		25755	25793	NonLTR/L1
		26728	26777	NonLTR/L2B
	P007-int	102	337	LTR/Copia
		529	567	NonLTR/L1
		1503	1552	NonLTR/L2B
	P007-3'	19	254	LTR/Copia
		274	398	LTR/Gypsy
		399	4484	LTR/Copia
		4535	4770	LTR/Copia
		4873	6614	LTR/Copia
		6663	6897	LTR/Copia
		6938	8314	LTR/Copia
		8358	8593	LTR/Copia
		8635	9244	LTR/Copia
		9248	9790	LTR/Copia
		9842	10099	LTR/Copia
		10100	11849	LTR/Copia
		12548	12858	LTR/Gypsy
		12859	13693	LTR/Gypsy
		14065	14421	LTR/Gypsy
		14496	15860	NonLTR/L1
		16732	16967	LTR/Copia
		17012	21093	LTR/Copia
		21144	21379	LTR/Copia
		21962	22080	LTR/Gypsy
		22446	22536	DNA/hAT
		23384	23413	NonLTR/L1
		23417	23468	DNA/Harbinger
		23889	24124	LTR/Copia
		24175	28259	LTR/Copia
		28304	28539	LTR/Copia
		29198	29252	DNA/Harbinger
		29469	29726	LTR/Copia
	P046-5'	287	381	LTR/Gypsy
		1388	1662	LTR/Gypsy
		3878	3945	DNA
		5288	5335	DNA/Zisupton
		6366	7078	DNA/Harbinger
		7114	7156	LTR/DIRS
		7427	7518	NonLTR/L2
		8163	8215	DNA/Harbinger
		8334	8406	DNA/Harbinger
		8761	8796	LTR/Copia
		8905	8977	IntegratedVirus/DNAV
		10145	10212	DNA/Polinton
		10811	10898	DNA/IS3EU
		11071	11104	DNA/Helitron
		11251	11300	NonLTR/Kiri
		11438	11503	LTR/Gypsy
		11505	13188	LTR/Gypsy
		13324	13712	DNA/MuDR
		14183	20633	LTR/Gypsy
		20634	21029	DNA/MuDR
		21191	21247	LTR/Gypsy
		21248	21304	LTR/Gypsy
		21362	26065	LTR/Gypsy
		26591	26705	LTR/Gypsy
		26820	27127	LTR/Gypsy
		27240	27291	DNA
		27467	27621	DNA/MuDR
		28679	28887	DNA/hAT
		28980	29163	LTR/Gypsy
		29669	30319	LTR/Gypsy
		30320	30691	LTR/Gypsy
		31044	31098	NonLTR/I
		31804	31869	NonLTR/Daphne
		32398	32485	NonLTR/Daphne
		32603	32682	LTR/Gypsy
	P046-int	72	158	NonLTR/L1
	P046-3'	1638	1733	LTR/BEL
		2645	2722	DNA/hAT
		2783	2823	LTR/Gypsy
		3054	3095	Interspersed_Repeat
		3604	4614	LTR/Gypsy
		4616	4647	LTR/Gypsy
		4893	4931	LTR/Copia
		4935	5068	LTR/Copia
		5174	5346	LTR/Copia
		5349	5614	DNA/Helitron
		5615	6274	DNA/Helitron
		6275	7018	LTR/Gypsy
		7729	7766	LTR/Gypsy
		7874	9320	DNA/Helitron
		9321	10320	LTR/Gypsy
		10321	10975	LTR/Gypsy
		11956	11992	NonLTR/RTE
		12886	12930	LTR/Gypsy
		13363	13423	LTR/Gypsy
		13439	13501	LTR/Gypsy
		13702	13853	LTR/Gypsy
		14182	15280	LTR/Gypsy
		15336	15406	DNA/EnSpm/CACTA
		15557	15644	LTR/Gypsy
		15650	15677	LTR/Copia
		16228	17606	LTR/Gypsy
		17697	17774	DNA/hAT
		17775	18051	LTR/Copia
		18406	18466	NonLTR/Rex1
		18763	18815	LTR/Gypsy
		18860	20503	LTR/Copia
		21053	21103	DNA/Helitron
	H040-5'	883	1593	DNA/Harbinger
		1629	1671	LTR/DIRS
		1942	2032	NonLTR/L2
		2678	2730	DNA/Harbinger
		2850	2922	DNA/Harbinger
		3286	3321	LTR/Copia
		4268	4404	DNA/Harbinger
		4678	4745	DNA/Polinton
		5344	5429	DNA/IS3EU
		5602	5635	DNA/Helitron
		5782	5831	NonLTR/Kiri
		5969	6034	LTR/Gypsy
		6036	7724	LTR/Gypsy
		7860	8249	DNA/MuDR
		8746	15194	LTR/Gypsy
		15195	15590	DNA/MuDR
		15737	20500	LTR/Gypsy
		21025	21139	LTR/Gypsy
		21189	21229	DNA/Polinton
		21254	21561	LTR/Gypsy
		21674	21725	DNA
		22009	22092	LTR/Gypsy
		22099	22150	DNA/MuDR
		23188	23511	NonLTR/R1
		23608	23945	LTR/Gypsy
		25057	25122	NonLTR/Daphne
		25652	25699	NonLTR/Daphne
		25710	25762	NonLTR/CR1
		25856	25935	LTR/Gypsy
		26003	26486	LTR/Gypsy
		27699	27748	NonLTR/L2B
	H040-int	91	169	NonLTR/L1
		1106	1155	NonLTR/L2B
	H040-3'	7147	7242	LTR/BEL
		8153	8230	DNA/hAT
		8523	8564	Interspersed_Repeat
		9062	10071	LTR/Gypsy
		10073	10104	LTR/Gypsy
		10350	10388	LTR/Copia
		10392	10525	LTR/Copia
		10631	10804	LTR/Copia
		10807	11072	DNA/Helitron
		11073	11735	DNA/Helitron
		11736	12477	LTR/Gypsy
		13188	13225	LTR/Gypsy
		13334	14782	DNA/Helitron
		14783	15782	LTR/Gypsy
		15783	16438	LTR/Gypsy
		17419	17455	NonLTR/RTE
		18349	18393	LTR/Gypsy
		18826	18886	LTR/Gypsy
		18902	18964	LTR/Gypsy
		19165	19316	LTR/Gypsy
		19646	20479	LTR/Gypsy
Unknown	H446-5'	401	432	LTR/Copia
		1541	1622	DNA/Polinton
		5164	5252	LTR/BEL
		5700	5742	LTR/BEL
		6501	6557	DNA
		6791	6837	DNA
		7611	7689	DNA/piggyBac
		7804	7869	DNA/piggyBac
		8085	8154	LTR/DIRS
		8220	9882	LTR/DIRS
		10019	11271	LTR/DIRS
		11288	11815	DNA/piggyBac
		12016	12077	DNA/EnSpm/CACTA
		12137	12255	DNA/piggyBac
		12388	12893	DNA/piggyBac
		13094	13155	DNA/EnSpm/CACTA
		13215	13333	DNA/piggyBac
		13466	13971	DNA/piggyBac
		14172	14233	DNA/EnSpm/CACTA
		14293	14411	DNA/piggyBac
		14720	16597	DNA/piggyBac
		17036	17340	DNA/MuDR
		17341	17604	LTR/Gypsy
		17899	18054	LTR/Gypsy
		18117	18182	LTR/Copia
		19828	19877	NonLTR/L2B
	H469-5'	138	205	LTR/Gypsy
		1233	8755	LTR/Gypsy
		8766	9395	LTR/Gypsy
		9576	11108	LTR/Gypsy
		11176	11649	LTR/Gypsy
		12106	12503	DNA/MuDR
		12504	12594	LTR/Gypsy
		12595	12757	LTR/Gypsy
		13159	13341	DNA/EnSpm/CACTA
		14170	14237	LTR/BEL
		15498	15547	NonLTR/L2B
SC	P003-5'	139	989	LTR/Gypsy
		1002	4717	LTR/Gypsy
		4720	4913	LTR/Gypsy
		6044	6149	LTR/Copia
		6421	6475	DNA/Helitron
		8159	8225	ERV/ERV2
		8344	8393	LTR/Gypsy
		8568	8627	LTR/Gypsy
		9896	9928	DNA/Polinton
		11608	11673	LTR/Gypsy
		12107	12196	NonLTR/Penelope
		12679	12836	LTR/Copia
		12837	15642	LTR/Copia
		15687	15922	LTR/Copia
		15966	17157	LTR/Gypsy
		17158	17599	LTR/Copia
		17643	17877	LTR/Copia
		17928	20815	LTR/Copia
		20864	21072	LTR/Copia
		21087	21170	DNA/hAT
		21192	25277	LTR/Copia
		25328	25563	LTR/Copia
		25755	25793	NonLTR/L1
		26728	26777	NonLTR/L2B
	P051-5'/P087-5'	287	381	LTR/Gypsy
		1388	1662	LTR/Gypsy
		3878	3945	DNA
		5288	5335	DNA/Zisupton
		6366	7078	DNA/Harbinger
		7114	7156	LTR/DIRS
		7427	7518	NonLTR/L2
		8163	8215	DNA/Harbinger
		8334	8406	DNA/Harbinger
		8761	8796	LTR/Copia
		8905	8977	IntegratedVirus/DNAV
		10145	10212	DNA/Polinton
		10811	10898	DNA/IS3EU
		11071	11104	DNA/Helitron
		11251	11300	NonLTR/Kiri
		11438	11503	LTR/Gypsy
		11505	13188	LTR/Gypsy
		13324	13712	DNA/MuDR
		14183	20633	LTR/Gypsy
		20634	21029	DNA/MuDR
		21191	21247	LTR/Gypsy
		21248	21304	LTR/Gypsy
		21362	26065	LTR/Gypsy
		26591	26705	LTR/Gypsy
		26820	27127	LTR/Gypsy
		27240	27291	DNA
		27467	27621	DNA/MuDR
		28679	28887	DNA/hAT
		28980	29163	LTR/Gypsy
		29669	30319	LTR/Gypsy
		30320	30691	LTR/Gypsy
		31044	31098	NonLTR/I
		31804	31869	NonLTR/Daphne
		32398	32485	NonLTR/Daphne
		32603	32682	LTR/Gypsy
	H312-5'	1185	1221	LTR/Copia
		2275	2319	NonLTR/L1
		2695	2743	LTR/Copia
		2810	2859	DNA/Mariner
		5513	5553	IntegratedVirus/Caulimovirus
		7243	15087	LTR/Gypsy
		15091	15938	LTR/Gypsy
		16468	16507	NonLTR/Daphne
		16593	16661	NonLTR/Tx1
		17716	17805	NonLTR/CR1
		19011	19376	DNA/MuDR
		19591	19655	NonLTR/Daphne
		19741	19793	DNA/Mariner
		19818	20108	DNA/MuDR
		20828	23259	LTR/Gypsy
		23260	23793	LTR/Gypsy
		23862	24010	DNA/piggyBac
		24101	24350	DNA/piggyBac
		24406	24439	LTR/Copia
		24937	25521	DNA/piggyBac
		26271	26325	DNA/Kolobok
		27577	27691	LTR/Gypsy
		28646	28695	NonLTR/L2B
	P135-5'	124	220	DNA/MuDR
		650	743	DNA/MuDR
		2240	2276	NonLTR/L1
		2323	2686	DNA/MuDR
		3124	4928	DNA/MuDR
		5488	8912	DNA/MuDR
		10041	10073	DNA/Mariner
		10240	10290	DNA/Transib
		10608	10654	LTR/Copia
		12861	12916	DNA/Helitron
		13837	13879	LTR/Gypsy
		15797	15839	LTR/Gypsy
		17773	17815	LTR/Gypsy
		20721	20758	DNA/MuDR
		20962	22785	DNA/MuDR
		23833	23894	DNA/MuDR
		24864	24913	NonLTR/L2B
	P135-3'	710	1250	LTR/Gypsy
		1251	1532	LTR/Gypsy
		1797	2330	LTR/Gypsy
		3404	3460	LTR/Gypsy
		4037	4349	LTR/Gypsy
		4359	4424	LTR/Gypsy
		5197	5409	LTR/Gypsy
		6720	6797	DNA/hAT
		6858	6898	LTR/Gypsy
		7112	7153	Interspersed_Repeat
		7662	8672	LTR/Gypsy
		8674	8705	LTR/Gypsy
		8764	9056	LTR/Gypsy
		9186	9227	LTR/BEL
		9425	10167	LTR/Gypsy
		10877	10914	LTR/Gypsy
		11023	12471	DNA/Helitron
		12472	13469	LTR/Gypsy
		13470	14124	LTR/Gypsy
		15106	15142	NonLTR/RTE
		16036	16080	LTR/Gypsy
		16513	16573	LTR/Gypsy
		16589	16651	LTR/Gypsy
		16852	17003	LTR/Gypsy
		17333	18436	LTR/Gypsy
		18493	18563	DNA/EnSpm/CACTA
		18714	18801	LTR/Gypsy
		18807	18834	LTR/Copia
		19386	20770	LTR/Gypsy
		20937	21213	LTR/Copia
		21571	21631	NonLTR/Rex1
		21929	21981	LTR/Gypsy
		22139	23695	LTR/Copia
		24256	24306	DNA/Helitron
