# Supplementary material for: Characterization of Two Satellite DNA Families in the Genome of the Oomycete Plant Pathogen Phytophthora parasitica
Source: Front Genet. 2020 Jun 5;11:557. doi: 10.3389/fgene.2020.00557 (PMC7290008; doi:10.3389/fgene.2020.00557)
Supplement: TABLE S2 — Potential protein-encoding genes associated with PpSat2 arrays. Indicated are the extent of the ORF and its location on the flanking sequence, the gene model, its length in bp, the orientation of the ORF, and a short description. Below the description of each flanking region are indicated the total length of coding regions and the relative proportion of coding space. Putative transposable elements (indicated in bold, italic characters) were removed from the calculation of the coding space. [file Table_2.XLSX]

## Sheet: Feuil1
Supplementary Table S2: Potential protein-encoding genes associated with PpSat2 arrays.
Transposable elements are indicatge in bold, italic letters.
Location	Gene model	Length (bp)	Orientation	Description
P055-5' (53731 bp)
1-713	PPTG_13903	1507	+	Hypothetical protein
709-3114	PPTG_13902	2421	+	Hypothetical transmembrane protein
3595-4385	PPTG_13901	956	+	Gypsy
4536-4921	PPTG_13900	369	+	FKBP-type peptidyl-prolyl cis-trans isomerase
4946-5353	PPTG_13899	408	-	Hypothetical protein
5518-6681	PPTG_13898	894	-	Hypothetical protein
6788-7697	PPTG_13897	770	+	Mediator complex, subunit Med6
7696-8669	PPTG_13896	976	-	Hypothetical transmembrane protein
8890-10560	PPTG_13895	1671	+	Methylosome protein 50
11966-12794	PPTG_23408	829	+	Hypothetical protein
10067-14791	PPTG_13894	4726	-	CMGC/DYRK/DYRK2 protein kinase
15680-16132	PPTG_13893	453	+	Hypothetical protein
17142-18846	PPTG_23406	1705	-	Hypothetical protein
18857-20472	PPTG_13891	1552	-	Hypothetical protein
20597-20863	PPTG_23404	267	-	Hypothetical protein
21162-22549	PPTG_13890	971	+	phosphoribosylformimino-5-aminoimidazole
				carboxamide ribotide isomerase
22374-23790	PPTG_13889	1358	-	Ion transport protein
24235-27016	PPTG_13887	2592	+	MYND-type zinc finger
26945-28513	PPTG_13886	1569	-	Cytidylyltransferase
28783-30955	PPTG_13885	2173	-	dihydrodipicolinate reductase
31256-35117	PPTG_13884	3731	-	Gypsy
35217-36185	PPTG_13883	842	+	Glutathione peroxidase
36298-37774	PPTG_13882	1479	-	GDP-L-fucose synthase
37963-39176	PPTG_13881	1215	-	Rhodanese-like domain protein
40080-44794	PPTG_13880	4709	-	nonribosomal peptide synthetase
45130-46391	PPTG_13879	1065	-	Chitin-binding protein
47713-50671	PPTG_16139	3009	+	Gypsy
52825-53590	PPTG_13877	780	+	Hypothetical protein
				PpSat2
37933	0.70598
H357-5' (13053 bp)
1-4133	PPTG_13880	4709	-	nonribosomal peptide synthetase
4469-5730	PPTG_13879	1065	-	Chitin-binding protein
7060-10221	PPTG_16139	3009	+	Gypsy
10855-10965	PPTG_23403	111	+	Hyothetical protein
12176-12955	PPTG_13877	780	+	Hyothetical protein
				PpSat2
6283	0.481345
P044-3' (23000 bp)
2399-2686	PPTG_15790	837	+	Hypothetical protein
2563-2721	PPTG_24996	327	-	Non LTR RTEX
3569-4256	PPTG_23402	207	-	Hypothetical protein
6855-7255	PPTG_13876	392	+	Hypothetical transmembrane protein
9741-11000	PPTG_07303	1260	-	Hypothetical transmembrane protein
11544-12511	PPTG_07302	789	-	Hypothetical transmembrane protein
12768-13814	PPTG_07301	1050	+	2,4-dienoyl-CoA reductase
13773-14920	PPTG_07300	1076	-	Hypothetical protein
15243-16411	PPTG_07299	1090	-	60s acidic ribosomal protein p1
16554-23000	PPTG_07298	6449	+	Gypsy
6961	0.302652
P035-5' (31458bp)
1-161	PPTG_23419	2423	+	Satellite
236-2821	PPTG_13131	2652	-	Non LTR L1
4312-4654	PPTG_23418	342	-	Hypothetical secreted protein
4826-7156	PPTG_13128	2226	+	P-Loop NTPase
6360-8531	PPTG_13135	2117	-	PHD Finger protein
8715-9753	PPTG_13133	958	+	Repetitive DNA
9707-11826	PPTG_13132	2125	-	G-alpha GTPase interaction protein
12081-14730	PPTG_13131	2652	-	Non LTR L1
14579-15447	PPTG_13130	870	-	Calmodulin
16271-17449	PPTG_23417	1112	+	Hypothetical transmembrane protein
17266-19294	PPTG_13128	2029	-	P-Loop NTPase
19415-21044	PPTG_13127	1551	+	3-deoxy-7-phosphoheptulonate synthase
21378-22671	PPTG_13126	1278	-	Hypothetical transmembrane protein
22960-24013	PPTG_13125	990	-	Hypothetical protein
24595-26441	PPTG_13124	1847	-	T-complex protein 1, epsilon subunit
26554-29245	PPTG_13134	2063	+	methyltransferase
30675-31452	PPTG_13877	780	+	Hypothetical protein
				PpSat2
20325	0.6461
P010-5' (32165 bp)
10-903	PPTG_04788	1597	+	arginine biosynthesis ArgJ
893-3727	PPTG_04789	2540	-	methyltransferase
3788-5574	PPTG_04790	1703	+	ankyrin repeat protein
6341-7051	PPTG_04791	711	-	Hypothetical protein
7584-17092	PPTG_21464	525	+	Hypothetical transmembrane protein
18190-19147	PPTG_04793	958	+	Heat shock transcription factor
19807-21756	PPTG_04794	1950	-	Hypothetical protein
21874-22887	PPTG_21465	1013	+	Hypothetical protein
23235-28223	PPTG_04797	1497	-	pyridine nucleotide-disulphide oxidoreductase
28710-30183	PPTG_04798	1474	-	pyridine nucleotide-disulphide oxidoreductase
				PpSat2
26201	0.814556
P010-3' (20659 bp)
122-901	PPTG_13877	780	-	Hypothetical protein
1675-2412	PPTG_04799	738	+	Necrosis inducing protein
3200-4803	PPTG_21466	264	+	Hypothetical protein
5531-7033	PPTG_04800	1503	+	pyridine nucleotide-disulphide oxidoreductase
7312-8103	PPTG_04801	792	-	Hypothetical protein
13179-14507	PPTG_21467	1329	-	MuDR
20346-20569	PPTG_21468	240	+	Gypsy
5412	0.261968
H169-3' (27463 bp)
2440-2727	PPTG_15790	837	+	Hypothetical protein
3610-4298	PPTG_23402	207	-	Hypothetical protein
6901-7301	PPTG_13876	392	+	Hypothetical protein
9060-9171	PPTG_24733	132	+	Hypothetical protein
9793-11052	PPTG_07303	1260	-	Hypothetical protein
11597-12564	PPTG_07302	789	-	Hypothetical protein
12821-13867	PPTG_07301	1050	+	2,4-dienoyl-CoA reductase
13826-14979	PPTG_07300	1076	-	Hypothetical protien
15304-16475	PPTG_07299	1090	-	60s acidic ribosomal protein p1
16618-23066	PPTG_07298	6449	+	Gypsy
23518-25785	PPTG_00999	2334	-	Hypothetical protien
25546-26195	PPTG_07297	450	-	MuDR
26371-27462	PPTG_07296	819	-	Hypothetical protein
10620	0.386702
H118-3' (26920 bp)
2397-2684	PPTG_15790	837	+	essential cell division protein FtsN
3567-4255	PPTG_23402	207	-	Hypothetical protein
6862-7253	PPTG_13876	392	+	Hypothetical protein
11053-11842	PPTG_24733	132	+	Hypothetical protein
12575-13834	PPTG_07303	1260	-	Hypothetical protein
14377-15344	PPTG_07302	789	-	Hypothetical protein
15592-16641	PPTG_07301	1050	+	2,4-dienoyl-CoA reductase
16597-17750	PPTG_07300	1076	-	Hypothetical protien
18075-19426	PPTG_07299	1090	-	60s acidic ribosomal protein p1
19389-25838	PPTG_07298	6449	+	Gypsy
26291-26920	PPTG_00999	2334	-	Ulp1 protease family
8563	0.318091
H059-3' (29055 bp)
99-878	PPTG_13877	780	-	Hypothetical protein
2087-2197	PPTG_23403	111	-	Hypothetical protein
3031-5991	PPTG_16139	3009	-	Gypsy
7322-8583	PPTG_13879	1065	+	Chitin-binding protein
8919-13655	PPTG_13880	4709	+	nonribosomal peptide synthetase
14089-15303	PPTG_13881	1215	+	3-mercaptopyruvate sulfurtransferase
15492-16970	PPTG_13882	1479	+	GDP-L-fucose synthase
17083-18061	PPTG_13883	842	-	Glutathione peroxidase
18161-22026	PPTG_13884	3731	+	conserved protein
22362-24534	PPTG_13885	2173	+	dihydrodipicolinate reductase
24801-26369	PPTG_13886	1569	-	Cytidylyltransferase family protein
26928-29055	PPTG_13887	2592	-	MYND finger protein
20288	0.698262
H033-1-3' (30832 bp)
2033-9148	PPTG_13243	1366	+/-	Cytidylyltransferase
10073-12139	PPTG_13239	1650	+	DUF2054 protein
12565-12690	PPTG_23456	126	+	Hypothetical protein
13050-16672	PPTG_13238	3626	+	Gypsy/
16967-19157	PPTG_13237	2192	-	CR1/BEL/Helitron
19658-20433	PPTG_23455	776	+	Hypothetical protein
20484-21654	PPTG_23454	804	+	Hypothetical protein
21915-24116	PPTG_13236	2066	+	LMBR1-like membrane protein
24343-26317	PPTG_23453	1722	-	Acetyltransferase (GNAT) family
27279-27482	PPTG_23452	204	-	Hypothetical protein
15669	0.508206
H033-2-3' (31496 bp)
98-876	PPTG_13877	780	-	Hypothetical protein
2295-4976	PPTG_13123	2063	-	putrescine carbamoyltransferase
5089-6932	PPTG_13124	1847	+	T-complex protein 1, epsilon subunit
7514-8566	PPTG_13125	990	+	Hypothetical protein
8856-10149	PPTG_13126	1278	+	Hypothetical protein
10843-12112	PPTG_13127	1551	-	3-deoxy-7-phosphoheptulonate synthase
12233-14261	PPTG_13128	2029	+	P-Loop NTPase
13652-15218	PPTG_23417	1335	-	Hypothetical protein
16079-16948	PPTG_13130	870	+	Calmodulin
16796-19446	PPTG_13131	2652	+	Non LTR L1
19701-21824	PPTG_13132	2125	+	G-alpha GTPase interaction protein
21774-22816	PPTG_13133	958	-	Repetitive DNA
23000-25171	PPTG_13135	2117	+	PHD Finger protein
24375-26705	PPTG_13128	2226	-	P-Loop NTPase
26877-27218	PPTG_23418	342	+	Hypothetical protein
28701-31286	PPTG_13136	2586	+	Adenylate cyclase
25243	0.801467
H010-5' (28541 bp)
1-665	PPTG_04790	1653	+	ankyrin repeat protein
798-10602	PPTG_21464	525	+	Hypothetical protein
11700-12657	PPTG_04793	958	+	Heat shock transcription factor
13335-15285	PPTG_04794	1950	-	Hypothetical protein
15403-16414	PPTG_21465	1013	+	Hypothetical protein
16752-17884	PPTG_04795	1332	+	NADH dehydrogenase
18035-19428	PPTG_04796	1394	-	NADH dehydrogenase
20056-22120	PPTG_19435	2064	+	Crypton
23379-24550	PPTG_04795	1332	+	NADH dehydrogenase
25154-26627	PPTG_04798	1474	-	pyridine nucleotide-disulphide oxidoreductase
19555	0.685155
H010-3' (30454 bp)
136-911	PPTG_13877	780	-	Hypothetical protein
1680-2417	PPTG_04799	738	+	Necrosis inducing protein
3206-4806	PPTG_21466	264	+	Hypothetical protein
5532-7029	PPTG_04800	1503	+	pyridine nucleotide-disulphide oxidoreductase
7304-8095	PPTG_04801	792	-	Hypothetical protein
13165-14488	PPTG_21467	1329	-	MuDR
23976-24767	PPTG_04801	792	-	Hypothetical protein
28709-29032	PPTG_24506	324	+	Hypothetical protein
29042-29455	PPTG_24507	414	-	Hypothetical protein
6927	0.227458
