# Supplementary material for: Characterization of Two Satellite DNA Families in the Genome of the Oomycete Plant Pathogen Phytophthora parasitica
Source: Front Genet. 2020 Jun 5;11:557. doi: 10.3389/fgene.2020.00557 (PMC7290008; doi:10.3389/fgene.2020.00557)
Supplement: TABLE S3 — Relative expression of PpSat1, PpSat2 and the 1,080bp-block estimated as the total number of reads matching each sequence. WS41 was used as internal constitutive control (see section “Results”). [file Table_3.XLSX]

## Sheet: Feuil1
Supplementary Table 3: relative expression of PpSat1, PpSat2 and the 1080bp-block estimated as the total number of reads
matching each sequence. WS41 was used as internal constitutive control (see results).
SRA accession	Library	Total reads	PpSat1	PpSat2	1080bp-block	WS21
SRX4902085	zoospores	32,586,376	5	1	0	1297
SRX4902087	zoospores	31,690,213	0	0	0	1694
SRX4902088	zoospores	31,640,390	3	0	0	1561
SRX4902094	zoospores	31,868,614	1	0	0	1702
SRX4902093	3 h germinated cysts	33,566,333	3	0	1	2653
SRX4902105	3 h germinated cysts	29,209,817	2	0	4	2550
SRX4902106	3 h germinated cysts	34,411,485	2	0	0	2427
SRX4902107	3 h germinated cysts	32,286,422	4	0	0	2271
SRX4902095	12 h sporulating hyphae	33,067,780	29	13	4	1545
SRX4902096	12 h sporulating hyphae	33,388,830	14	1	0	1268
SRX4902098	12 h sporulating hyphae	33,381,053	25	9	6	1219
SRX4902097	24 h sporulating hyphae	32,357,379	5	2	1	1542
SRX4902103	24 h sporulating hyphae	31,945,743	5	1	1	1379
SRX4902104	24 h sporulating hyphae	31,344,661	12	1	1	978
SRX4902086	6 day sporulating hyphae	35,459,486	7	8	1	753
SRX4902089	6 day sporulating hyphae	33,587,404	4	2	0	985
SRX4902091	6 day sporulating hyphae	32,030,660	8	1	2	788
SRX4902092	6 day sporulating hyphae	32,474,405	9	2	2	948
SRX4902100	vegetative hyphae	32,030,660	13	1	2	931
SRX4902101	vegetative hyphae	32,474,405	17	1	1	1203
SRX4902102	vegetative hyphae	35,459,486	21	5	3	1087
SRX2727852	Mycelium RNA	41,871,236	7	0	0	2004
SRX2727851	Mycelium RNA	53,641,916	5	0	0	6918
SRX2727850	Mycelium RNA	41,575,074	0	0	2	2747
SRX2727845	Mycelium small RNA	11,755,441	2619	44	278	4
SRX2727844	Mycelium small RNA	19,332,985	6012	114	729	8
SRX2727843	Mycelium small RNA	13,745,664	5125	97	371	2
SRX2727849	A. thaliana roots infected by P. parasitica Pp016 3hpi RNA	42,826,946	0	0	0	53
SRX2727848	A. thaliana roots infected by P. parasitica Pp016 6hpi RNA	46,508,088	0	0	0	632
SRX2727847	A. thaliana roots infected by P. parasitica Pp016 12hpi RNA	37,992,248	4	0	0	2293
SRX2727846	A. thaliana roots infected by P. parasitica Pp016 24hpi RNA	41,619,044	0	0	0	7882
SRX2727842	A. thaliana roots infected by P. parasitica Pp016 3hpi small RNA	12,423,407	0	0	0	0
SRX2727841	A. thaliana roots infected by P. parasitica Pp016 6hpi small RNA	12,440,706	0	0	2	0
SRX2727840	A. thaliana roots infected by P. parasitica Pp016 12hpi small RNA	13,027,497	27	1	2	1
SRX2727839	A. thaliana roots infected by P. parasitica Pp016 24hpi small RNA	18,528,349	466	10	22	4
SRX1124837	P. parasitica infecting L. augustifolius root: 0h	61,202,816	0	0	0	0
SRX1124838	P. parasitica infecting L. augustifolius root: 0h	58,628,588	0	0	0	0
SRX1124851	P. parasitica infecting L. augustifolius root: 0h	58,789,211	0	0	0	0
SRX1124862	P. parasitica infecting L. augustifolius root: 12h	60,519,488	0	0	0	0
SRX1124863	P. parasitica infecting L. augustifolius root: 12h	62,640,212	0	0	0	1
SRX1124864	P. parasitica infecting L. augustifolius root: 12h	59,760,424	0	0	0	0
SRX1124865	P. parasitica infecting L. augustifolius root: 18h	63,838,110	0	0	0	0
SRX1124866	P. parasitica infecting L. augustifolius root: 18h	63,642,384	0	0	0	0
SRX1124867	P. parasitica infecting L. augustifolius root: 18h	61,349,687	0	0	0	0
SRX1124868	P. parasitica infecting L. augustifolius root: 24h	60,551,957	0	0	0	25
SRX1124839	P. parasitica infecting L. augustifolius root: 24h	59,773,029	0	0	0	4
SRX1124840	P. parasitica infecting L. augustifolius root: 24h	63,941,124	0	0	0	1
SRX1124842	P. parasitica infecting L. augustifolius root: 30h	63,051,370	0	0	0	45
SRX1124843	P. parasitica infecting L. augustifolius root: 30h	62,239,393	0	0	0	29
SRX1124844	P. parasitica infecting L. augustifolius root: 30h	62,760,749	0	0	0	19
SRX1124845	P. parasitica infecting L. augustifolius root: 36h	60,765,498	0	0	0	98
SRX1124847	P. parasitica infecting L. augustifolius root: 36h	62,527,298	0	0	0	125
SRX1124848	P. parasitica infecting L. augustifolius root: 36h	64,663,110	0	0	0	100
SRX1124849	P. parasitica infecting L. augustifolius root: 42h	64,884,720	0	0	1	866
SRX1124850	P. parasitica infecting L. augustifolius root: 42h	64,675,943	0	0	0	444
SRX1124852	P. parasitica infecting L. augustifolius root: 42h	65,668,183	2	0	0	561
SRX1124853	P. parasitica infecting L. augustifolius root: 48h	60,407,739	1	0	0	1479
SRX1124854	P. parasitica infecting L. augustifolius root: 48h	60,465,332	1	0	0	956
SRX1124855	P. parasitica infecting L. augustifolius root: 48h	60,253,447	0	0	0	1625
SRX1124856	P. parasitica infecting L. augustifolius root: 54h	60,363,823	4	0	0	2047
SRX1124857	P. parasitica infecting L. augustifolius root: 54h	65,955,334	2	0	0	2000
SRX1124858	P. parasitica infecting L. augustifolius root: 54h	65,664,529	0	0	0	1442
SRX1124859	P. parasitica infecting L. augustifolius root: 60h	64,464,862	2	0	0	1885
SRX1124860	P. parasitica infecting L. augustifolius root: 60h	64,738,698	0	0	0	1624
SRX1124861	P. parasitica infecting L. augustifolius root: 60h	62,461,038	0	0	0	1773
